# Supplementary material for: Natural Killer Cell Therapy Combined with Probiotic Bacteria Supplementation Restores Bone Integrity in Cancer by Promoting IFN-γ Production
Source: Cells. 2025 Aug 29;14(17):1347. doi: 10.3390/cells14171347 (PMC12427929; doi:10.3390/cells14171347)
Supplement: Supplementary file 1 [file cells-14-01347-s001.zip]

Archive with 1 entries (1 files):
- cells-3800321-supplementary.pdf
